# Supplementary material for: Sulfation of a FLAG tag mediated by SLC35B2 and TPST2 affects antibody recognition
Source: PLoS One. 2021 May 5;16(5):e0250805. doi: 10.1371/journal.pone.0250805 (PMC8099120; doi:10.1371/journal.pone.0250805)
Supplement: S1 Table — (XLSX) [file pone.0250805.s002.xlsx]

## Sheet: S1 Table
S1 Table. Oligonucleotide primers used in this study
Primer name	sequence(5'-3')
TPST1-cr1F	caccTACGTTCCTCTATCCGGTGA
TPST1-cr1R	aaacTCACCGGATAGAGGAACGTA
TPST1-cr2F	caccTCCTCTCCACAGCGAATGTC
TPST1-cr2R	aaacGACATTCGCTGTGGAGAGGA
TPST2-cr1F	caccGGCCAGACTTGGACCAGGCC
TPST2-cr1R	aaacGGCCTGGTCCAAGTCTGGCC
TPST2-cr2F	caccGCTGGATGAGGCGGGGGTGA
TPST2-cr2R	aaacTCACCCCCGCCTCATCCAGC
CHST8-cr1F	caccGCGACCTGGAACAATGCGGC
CHST8-cr1R	aaacGCCGCATTGTTCCAGGTCGC
CHST8-cr2F	caccGCTGGGGGGCGAGCTCCGTA
CHST8-cr2R	aaacTACGGAGCTCGCCCCCCAGC
CHST9-cr1F	caccGACCAGTCATTCACAAGGAG
CHST9-cr1R	aaacCTCCTTGTGAATGACTGGTC
CHST9-cr2F	caccGTGGGAGATGTTGTATGCAG
CHST9-cr2R	aaacCTGCATACAACATCTCCCAC
SLC35B2-cr1F	caccGTAGCCAGGTACCATAAAGC
SLC35B2-cr1R	aaacGCTTTATGGTACCTGGCTAC
SLC35B2-cr2F	caccTCCCCTGGCGCCCCGAACAG
SLC35B2-cr2R	aaacCTGTTCGGGGCGCCAGGGGA
TPST1 F	aaaaGCGGCCGCGCCACCATGGTTGGAAAGCTGAAGCAGAACTTA
TPST1 R	aaaaCTCGAGCTACTCCACTTGCTCAGTCTGTGGTTTT
TPST2 F	aaaaGAATTCGCCACCATGCGCCTGTCGGTGCGGAGGGT
TPST2 R	aaaaGCGGCCGCCTACGAGCTTCCTAAGTGGGAGGAGGTGCTGTTCTGG
SLC35B2 F	aaaaGAATTCGCCACCATGGACGCCAGATGGTGGGCAGTGGT
SLC35B2 R	aaaaGCGGCCGCCTAAACCTTCTGCACAGGAGACTCAACAGGCAC
CD55(C81A)-F1	CGACGATGACAAGCTTGACTGTGGCCTTCCCCC
CD55(C81A)-R1	TTAAGGGCGATCACTGAGTCCTTCTC
CD55(C81A)-F2	AGTGATCGCCCTTAAGGGCAGTCAATG
CD55(C81A)-R2	ACTAGTCTAGCGGCCGCCTAAGTCAGCAAGCCCATGGTTA
GFP-myc-CD55-F1	ACCTGCAGCCGAATTCGCCACCATGGCTACAGGCTCCCGGACGTCCCTGC
GFP-myc-CD55-R1	ATCTTCTTCTGAGATTAGTTTTTGTTCctgcagGTCGACCTTGTACAGCTCGTCCA
GFP-myc-CD55-F2	CAAAAACTAATCTCAGAAGAAGATCTTaagcttGACTGTGGCCTTCCCCCAGAT
GFP-myc-CD55-R2	TCCACGCGTgcggccgcCTAAGTCAGCAAGCCCATGGT
3FLAG-CD55 F	aaaaGTCGACCTGCAGgattacaaggatgacgacgataaggactataaggacgatgatgacaagGACTACAAGGACGACGATGACAAG
3FLAG-CD55 R	aaaagcggccgcCTAAGTCAGCAAGCCCATGGTTACTA
