# Supplementary material for: Sulfation of a FLAG tag mediated by SLC35B2 and TPST2 affects antibody recognition
Source: PLoS One. 2021 May 5;16(5):e0250805. doi: 10.1371/journal.pone.0250805 (PMC8099120; doi:10.1371/journal.pone.0250805)
Supplement: S2 Table — (XLSX) [file pone.0250805.s003.xlsx]

## Sheet: Sheet1
Table S2: Genotype of knock-out cell lines in this study
Cell line	Parental cell	target 1	target 2	Indel
SLC35B2-KO15 +EF-CD55(C81A)	HEK293+EGFP-FLAG-CD55(C81A)	GTAGCCAGGTACCATAAAGC	TCCCCTGGCGCCCCGAACAG	△335bp
SLC35B2-KO8	HEK293	GTAGCCAGGTACCATAAAGC	TCCCCTGGCGCCCCGAACAG	type1:△335bp type2:△334bp
TPST1&2-DKO12 +EF-CD55(C81A)	HEK293+EGFP-FLAG-CD55(C81A)	TPST1:TACGTTCCTCTATCCGGTGA TPST2:GGCCAGACTTGGACCAGGCC	TPST1:TCCTCTCCACAGCGAATGTC TPST2:GCTGGATGAGGCGGGGGTGA	TPST1:△184bp TPST2:△145bp
CHST8&9-DKO20 +EF-CD55(C81A)	HEK293+EGFP-FLAG-CD55(C81A)	CHST8:GCGACCTGGAACAATGCGGC CHST9:GACCAGTCATTCACAAGGAG	CHST8:GCTGGGGGGCGAGCTCCGTA CHST9:GTGGGAGATGTTGTATGCAG	CHST8:type1:△79bp type2:+80bp CHST9:△375bp
